# Supplementary material for: Deep Intronic ETFDH Variants Represent a Recurrent Pathogenic Event in Multiple Acyl-CoA Dehydrogenase Deficiency
Source: Int J Mol Sci. 2024 Sep 5;25(17):9637. doi: 10.3390/ijms25179637 (PMC11395610; doi:10.3390/ijms25179637)
Supplement: Supplementary file 1 [file ijms-25-09637-s001.zip]

Archive with 2 entries (2 files):
- SUPPLEMENTARY TABLE S1.xlsx
- SUPPLEMENTARY TABLE S2.xlsx
