# Supplementary material for: Deep Intronic ETFDH Variants Represent a Recurrent Pathogenic Event in Multiple Acyl-CoA Dehydrogenase Deficiency
Source: Int J Mol Sci. 2024 Sep 5;25(17):9637. doi: 10.3390/ijms25179637 (PMC11395610; doi:10.3390/ijms25179637)
Supplement: Supplementary file 1 [file ijms-25-09637-s001.zip › SUPPLEMENTARY TABLE S1.xlsx]

## Sheet: wgs_metrics
Table S1: WGS metrics and sequencing output
wgs metrics
sample	GENOME_TERRITORY	MEAN_COVERAGE	SD_COVERAGE	MEDIAN_COVERAGE	MAD_COVERAGE	PCT_EXC_MAPQ	PCT_EXC_DUPE	PCT_EXC_UNPAIRED	PCT_EXC_BASEQ	PCT_EXC_OVERLAP	PCT_EXC_CAPPED	PCT_EXC_TOTAL	PCT_1X	PCT_5X	PCT_10X	PCT_15X	PCT_20X	PCT_25X	PCT_30X	PCT_40X	PCT_50X	PCT_60X	PCT_70X	PCT_80X	PCT_90X	PCT_100X	HET_SNP_SENSITIVITY	HET_SNP_Q
prob	2923716080	28.981	9.6995	29	5	0.04848	0	0.00077335	0.025441	0.043726	0.0091921	0.12761	0.97153	0.96555	0.9606	0.95031	0.90469	0.75557	0.49474	0.085155	0.006911	0.0020174	0.0013846	0.0010605	0.00083846	0.00066243	0.96861	15
father	2923716080	29.714	10.228	30	5	0.052821	0	0.0005526	0.024712	0.034164	0.0082915	0.12054	0.97752	0.97139	0.96221	0.93619	0.88598	0.76972	0.54761	0.11606	0.010005	0.0023384	0.0015526	0.0011581	0.00090304	0.00072262	0.9743	16
mother	2923716080	29.346	9.7156	30	5	0.048223	0	0.00087783	0.026941	0.031417	0.0081006	0.11556	0.97218	0.96589	0.96085	0.95127	0.91091	0.77294	0.51761	0.091924	0.007186	0.0019646	0.0013219	0.0010099	0.00081085	0.00065814	0.96913	15
variant calling metrics
SAMPLE_ALIAS	HET_HOMVAR_RATIO	PCT_GQ0_VARIANTS	TOTAL_GQ0_VARIANTS	TOTAL_HET_DEPTH	TOTAL_SNPS	NUM_IN_DB_SNP	NOVEL_SNPS	FILTERED_SNPS	PCT_DBSNP	DBSNP_TITV	NOVEL_TITV	TOTAL_INDELS	NOVEL_INDELS	FILTERED_INDELS	PCT_DBSNP_INDELS	NUM_IN_DB_SNP_INDELS	DBSNP_INS_DEL_RATIO	NOVEL_INS_DEL_RATIO	TOTAL_MULTIALLELIC_SNPS	NUM_IN_DB_SNP_MULTIALLELIC	TOTAL_COMPLEX_INDELS	NUM_IN_DB_SNP_COMPLEX_INDELS	SNP_REFERENCE_BIAS	NUM_SINGLETONS
prob	1.701288	0.004739	21853	65412399	3730535	3722048	8487	315296	0.997725	2.059166	1.695141	757619	3420	56216	0.995486	754199	0.916487	0.884298	8213	8201	114605	114412	0.516064	2030
father	1.616837	0.003717	16888	66961597	3683979	3675334	8645	330744	0.997653	2.059003	1.558449	736391	3766	62645	0.994886	732625	0.914018	0.891512	8318	8305	114303	114122	0.514716	581236
mother	1.694596	0.003721	17102	65959918	3729329	3721101	8228	332968	0.997794	2.061231	1.706579	743850	3393	65028	0.995439	740457	0.912693	0.881864	8329	8316	114541	114345	0.513075	613455
