# Supplementary material for: Deep Intronic ETFDH Variants Represent a Recurrent Pathogenic Event in Multiple Acyl-CoA Dehydrogenase Deficiency
Source: Int J Mol Sci. 2024 Sep 5;25(17):9637. doi: 10.3390/ijms25179637 (PMC11395610; doi:10.3390/ijms25179637)
Supplement: Supplementary file 1 [file ijms-25-09637-s001.zip › SUPPLEMENTARY TABLE S2.xlsx]

## Sheet: Table 1
Table S2: Forward/reverse specific primer pairs used for confirmatory analysis on ETFDH cDNA (ETFDH F1 AND ETFDH R3) and on genomic DNA
Primers	Sequence	Annealing Temperature
ETFDH F1	TGCCGCTAGCCAAGCTGTCC	62°
ETFDH R3	AACATCTGCTTCTTCTGCAAACC	62°
*ETFDH int.1F	TTCTCCCTAATTTGAAATGGTAT	60°
*ETFDH int.1R	GGCAGGTACCCTAGCATCAA	60°
ETFDH EX 13F	TTTATGAATTTGTACCTGTGG	52°
ETFDHEX13R	CTATTCTGTTCAGTAATATGC	52°
*Nogueira et al. (2021)
